# Supplementary material for: SNHG15 Mediates MTSS1 Gene Expression via Interacting with the Gene Promoter and Regulating Transcription Pausing
Source: Int J Mol Sci. 2024 Oct 28;25(21):11565. doi: 10.3390/ijms252111565 (PMC11546481; doi:10.3390/ijms252111565)
Supplement: Supplementary file 1 [file ijms-25-11565-s001.zip]

Archive with 1 entries (1 files):
- ijms-3196362-supplementary.pdf
